# Supplementary material for: OakRootRNADB—a consolidated RNA-seq database for coding and noncoding RNA in roots of pedunculate oak (Quercus robur)
Source: Database (Oxford). 2022 Nov 17;2022:baac097. doi: 10.1093/database/baac097 (PMC9670740; doi:10.1093/database/baac097)
Supplement: baac097_Supp [file baac097_supp.zip]

Archive with 5 entries (5 files):
- suppl_data/Supplementary Figure 1.jpg
- suppl_data/Supplementary Figure 2.jpg
- suppl_data/Supplementary Figure 3.jpg
- suppl_data/Supplementary Table 1.xlsx
- suppl_data/Supplementary Table 2.xlsx
